# Supplementary material for: Effect of liquid surface area on hydrogen sulfide oxidation during micro-aeration in dairy manure digesters
Source: PLoS One. 2017 Oct 4;12(10):e0185738. doi: 10.1371/journal.pone.0185738 (PMC5627928; doi:10.1371/journal.pone.0185738)
Supplement: S1 Appendix — (XLSX) [file pone.0185738.s001.xlsx]

## Sheet: Figure 5 data
Figure 5 dataset
			Hydrogen sulfide removal as a function of hydrogen sulfide input in biogas using vertical barrels with and without saturated fabric
						H2S removal (g S day-1)
						barrel without	barrel without		barrel with	barrel with
	H2S input (g S day-1)					fabric # 1	fabric # 2		fabric # 1	fabric # 2
	1.1						1.08
	1.5					1.49	1.48
	2.2					2.15
	3.2					1.24	0.25
	3.6					3.57	3.45
	4.4					3.82	4.08
	5.9					6.12	5.26
	6.9					4.75	4.94
	7.8					7.45
	10.8					7.74	8.45
	11.3					10.66	9.9
	17.3					16.56	16.51
	20.6					16.26	13.41
	21.1					18.71	11.86
	22.6					16.66	14.94
	22.8					12.09	14.9
	30.7						16.09
	33					17.09	12.39
	39.7					12.09	24.48
	43.1					13.08	11.94
	45					12.92	17.35
	1.1									1.07
	1.6									1.63
	2.2								2.19	2.13
	2.6									2.51
	3.8								1.88
	4.1									1.5
	4.2								4.13	4.09
	4.7								4.63	4.47
	7								6.82	6.34
	10.2								10.41	9.35
	11.3								10.95	10.64
	12.2								11.78	11.6
	18.1								17.83	17.25
	19.9								18.56
	21								19.09	19.59
	22.6								21.29
	22.8								20.33	20.33
	24									21.08
	27.6									23.13
	33								23.62	20.18
	35.6								23.74	20.72
	41.3								23.51	24.21
	41.5								21.77
	45.6								22.48	22.17
	47.6								23.08	24.5

## Sheet: Figure 2 data
Figure 2A	dataset
headspace oxygen (%)	Headspace hydrogen sulfide concentration (ppmv)
0.1	3200	4317	3230	4096
0.2	241	1208	914	1122	159	21	609	776	21	290	327
0.3	29	181	44	684	5	7	217	66	32	20	199	36	273	96	37	24
0.4	130	31	312	79	39
0.5	13	52	48	86	48	76	9	29	41
0.6	31	19	6	39	2	27
0.7	24	50
0.8
0.9	20
1	19
1.35
2.1	19	60	55
2.3	54	10
2.6
3	53	22
Figure 2B	dataset
headspace oxygen (%)	Methane production of aerated digesters (% production of non-aerated digesters)																	CH4 production 1 and 2 as % of
0.1
0.2	111.4	101.5	87.9	98.6	87.6	94.6	97	93.3	95.6	95.4	83.9	93.8	95.4	95.4
0.3	97.8	100	104.9	106.4	96.3	95.7	92.8
0.4
0.5	92.6	95.7	99
0.6	97.3	92.5	95.8
0.7
0.8
0.9	98.2	93.1
1	92.1	93.9	103.4	100.3
1.35	95.6	85.8
2.1	87.5	90.8	100.5
2.3
2.6	94.9
3

## Sheet: Figure 3 data
Figure 3 dataset
	Hydrogen sulfide removal as a function of hydrogen sulfide input in biogas using horizontal and vertical barrels
	horizontal	horizontal		vertical	vertical
	Barrel # 1	Barrel # 2		Barrel # 1	Barrel # 2
ave H2S input (g S/day)	H2S removal (g day-1)			H2S removal (g day-1)
1.4	1.38	1.28
3.22	3.1	3.16
3.29	3.24	3.21
3.52		2.53
3.68		3.56
4.05	3.9	3.92
6.16	5.27	5.72
7.26	7.17	7.01
8.16	8.12	7.82
9.17	8.33	9
11.11		6.31
11.17	7.01	7.56
11.61	9.27	6.57
15.77	13.12	10.28
18.57	12.46	7.49
18.91	13.27	9.97
19.35	18.17	18.34
20.66	14.8	11.61
0.5				0.55	0.53
2.8				2.17	1.79
3.2				2.83	2.75
3.3				2.61	1.99
3.7				0.48	1.13
3.7				1	1.78
3.9				1.38	1.14
6.3				3.91	3.19
7.7				3.79	2.6
9.9				2.54	2.89
10.7				3.71	3.12
11.2				3.4	2.41
12					4.34
12.1				4.07	5.16
16.3				4.99	4.48
20.6				5.52	4.11
